# Supplementary material for: Two new species of Pachylaelaps Berlese, 1888 from the Iberian Peninsula, with a key to European species (Acari, Gamasida, Pachylaelapidae)
Source: Zookeys. 2016 Jul 6;(603):71–95. doi: 10.3897/zookeys.603.9038 (PMC4978001; doi:10.3897/zookeys.603.9038)
Supplement: XML Treatment for Pachylaelaps [file zookeys.603.9038-treatment1.xml]

<!DOCTYPE tp:taxon-treatment
  PUBLIC "-//TaxonX//DTD Taxonomic Treatment Publishing DTD v0 20100105//EN" "tax-treatment-NSO.dtd">
<tp:taxon-treatment xmlns:tp="http://www.plazi.org/taxpub"><tp:treatment-meta><kwd-group><label>Taxon classification</label><kwd><named-content content-type="kingdom">Animalia</named-content></kwd><kwd><named-content content-type="order">Mesostigmata</named-content></kwd><kwd><named-content content-type="family">Pachylaelapidae</named-content></kwd></kwd-group><mixed-citation publication-type="journal"><person-group><name><surname>Mašán</surname><given-names>Peter</given-names></name><name><surname>Özbek</surname><given-names>Hasan Hüseyin</given-names></name><name><surname>Fenďa</surname><given-names>Peter</given-names></name></person-group><article-title>Two new species of <italic><tp:taxon-name><tp:taxon-name-part taxon-name-part-type="genus">Pachylaelaps</tp:taxon-name-part></tp:taxon-name></italic> Berlese, 1888 from the Iberian Peninsula, with a key to European species (<tp:taxon-name><tp:taxon-name-part taxon-name-part-type="subclass">Acari</tp:taxon-name-part></tp:taxon-name>, <tp:taxon-name><tp:taxon-name-part taxon-name-part-type="superfamily">Gamasida</tp:taxon-name-part></tp:taxon-name>, <tp:taxon-name><tp:taxon-name-part taxon-name-part-type="family">Pachylaelapidae</tp:taxon-name-part></tp:taxon-name>)</article-title><source>Zookeys</source><day>6</day><month>7</month><year>2016</year><volume>2016</volume><issue>603</issue><fpage>71</fpage><lpage>95</lpage><pub-id pub-id-type="doi">10.3897/zookeys.603.9038</pub-id></mixed-citation></tp:treatment-meta><tp:nomenclature><label>Genus</label><tp:taxon-name>
            <tp:taxon-name-part taxon-name-part-type="genus">Pachylaelaps</tp:taxon-name-part>
          </tp:taxon-name><tp:taxon-authority>Berlese</tp:taxon-authority><tp:nomenclature-citation-list><tp:nomenclature-citation><tp:taxon-name>
                <tp:taxon-name-part taxon-name-part-type="genus">Pachylaelaps</tp:taxon-name-part>
              </tp:taxon-name><comment>Berlese, 1888: 196. Type species <tp:taxon-name><tp:taxon-name-part taxon-name-part-type="genus">Gamasus</tp:taxon-name-part> <tp:taxon-name-part taxon-name-part-type="species">pectinifer</tp:taxon-name-part></tp:taxon-name> G. Canestrini, 1881, by subsequent designation (<xref ref-type="bibr" rid="B3">Berlese 1904</xref>).</comment></tp:nomenclature-citation></tp:nomenclature-citation-list></tp:nomenclature><tp:treatment-sec sec-type="diagnosis"><title>Diagnosis.</title><p>
            <italic><tp:taxon-name><tp:taxon-name-part taxon-name-part-type="genus">Pachylaelaps</tp:taxon-name-part></tp:taxon-name></italic> can be reliably diagnosed by the following combination of characters: (1) dorsal shield oblong, suboval, and bearing 30 pairs of mostly subequal setae; (2) dorsocentral setae J2 in normal posterolateral position to setae J1; (3) sternal and genitoventral shield with four and two pairs of setae, respectively; (4) female tarsus II with two spur-like distal setae, pl1 and pl2; (5) sperm induction system of female associated with coxae IV; (6) tibial projections on male palp developed (except for species of <italic><tp:taxon-name><tp:taxon-name-part taxon-name-part-type="genus">Pachylaelaps</tp:taxon-name-part> <tp:taxon-name-part taxon-name-part-type="species">pectinifer</tp:taxon-name-part></tp:taxon-name></italic> group); (7) genu I with 13 setae.</p></tp:treatment-sec><tp:treatment-sec sec-type="Taxonomic notes"><title>Taxonomic notes.</title><p>
            <xref ref-type="bibr" rid="B15">Mašán (2007)</xref> divided the genus into two subgenera, <italic><tp:taxon-name><tp:taxon-name-part taxon-name-part-type="genus">Pachylaelaps</tp:taxon-name-part></tp:taxon-name></italic> s. str. and <italic><tp:taxon-name><tp:taxon-name-part taxon-name-part-type="genus">Longipachylaelaps</tp:taxon-name-part></tp:taxon-name></italic> Mašán, 2007. That taxonomic concept is used also in this paper. The subgenus <italic><tp:taxon-name><tp:taxon-name-part taxon-name-part-type="genus">Longipachylaelaps</tp:taxon-name-part></tp:taxon-name></italic> is reliably distinguished from the subgenus <italic><tp:taxon-name><tp:taxon-name-part taxon-name-part-type="genus">Pachylaelaps</tp:taxon-name-part></tp:taxon-name></italic> s. str. mainly by the presence of normal needle-like dorsal setae J5, and only one pair of slit-like poroid structures (gdS4) placed on the posterolateral margin of the dorsal shield. In the subgenus <italic><tp:taxon-name><tp:taxon-name-part taxon-name-part-type="genus">Pachylaelaps</tp:taxon-name-part></tp:taxon-name></italic> s. str., setae J5 are vestigial, and the posterolateral dorsal shield margin bears two pairs of slit-like poroids, gdZ1 and gdS4.</p></tp:treatment-sec><ref-list><ref id="B3"><mixed-citation xmlns:xlink="http://www.w3.org/1999/xlink" xlink:type="simple">
          <person-group><name name-style="western"><surname>Berlese</surname><given-names>A</given-names></name></person-group> (<year>1904</year>) <article-title>Illustrazione iconografica degli <tp:taxon-name><tp:taxon-name-part taxon-name-part-type="subclass">Acari</tp:taxon-name-part></tp:taxon-name> mirmecofili.</article-title> <source>Redia</source> <volume>1</volume>: <fpage>299</fpage>–<lpage>474</lpage>. <comment>[Plates VII–XX]</comment></mixed-citation></ref><ref id="B15"><mixed-citation xmlns:xlink="http://www.w3.org/1999/xlink" xlink:type="simple">
          <person-group><name name-style="western"><surname>Mašán</surname><given-names>P</given-names></name></person-group> (<year>2007</year>) <source>A Review of the family <tp:taxon-name><tp:taxon-name-part taxon-name-part-type="family">Pachylaelapidae</tp:taxon-name-part></tp:taxon-name> in Slovakia, with systematics and ecology of European species (<tp:taxon-name><tp:taxon-name-part taxon-name-part-type="subclass">Acari</tp:taxon-name-part></tp:taxon-name>: <tp:taxon-name><tp:taxon-name-part taxon-name-part-type="order">Mesostigmata</tp:taxon-name-part></tp:taxon-name>: <tp:taxon-name><tp:taxon-name-part taxon-name-part-type="superfamily">Eviphidoidea</tp:taxon-name-part></tp:taxon-name>).</source> <publisher-name>NOI Press</publisher-name>, <publisher-loc>Bratislava</publisher-loc>, <size units="page">247 pp</size>.</mixed-citation></ref></ref-list></tp:taxon-treatment>
