# Supplementary material for: Two new species of Pachylaelaps Berlese, 1888 from the Iberian Peninsula, with a key to European species (Acari, Gamasida, Pachylaelapidae)
Source: Zookeys. 2016 Jul 6;(603):71–95. doi: 10.3897/zookeys.603.9038 (PMC4978001; doi:10.3897/zookeys.603.9038)
Supplement: XML Treatment for Pachylaelaps (Longipachylaelaps) brevipilis [file zookeys.603.9038-treatment3.xml]

<!DOCTYPE tp:taxon-treatment
  PUBLIC "-//TaxonX//DTD Taxonomic Treatment Publishing DTD v0 20100105//EN" "tax-treatment-NSO.dtd">
<tp:taxon-treatment xmlns:tp="http://www.plazi.org/taxpub"><tp:treatment-meta><kwd-group><label>Taxon classification</label><kwd><named-content content-type="kingdom">Animalia</named-content></kwd><kwd><named-content content-type="order">Mesostigmata</named-content></kwd><kwd><named-content content-type="family">Pachylaelapidae</named-content></kwd></kwd-group><mixed-citation publication-type="journal"><person-group><name><surname>Mašán</surname><given-names>Peter</given-names></name><name><surname>Özbek</surname><given-names>Hasan Hüseyin</given-names></name><name><surname>Fenďa</surname><given-names>Peter</given-names></name></person-group><article-title>Two new species of <italic><tp:taxon-name><tp:taxon-name-part taxon-name-part-type="genus">Pachylaelaps</tp:taxon-name-part></tp:taxon-name></italic> Berlese, 1888 from the Iberian Peninsula, with a key to European species (<tp:taxon-name><tp:taxon-name-part taxon-name-part-type="subclass">Acari</tp:taxon-name-part></tp:taxon-name>, <tp:taxon-name><tp:taxon-name-part taxon-name-part-type="superfamily">Gamasida</tp:taxon-name-part></tp:taxon-name>, <tp:taxon-name><tp:taxon-name-part taxon-name-part-type="family">Pachylaelapidae</tp:taxon-name-part></tp:taxon-name>)</article-title><source>Zookeys</source><day>6</day><month>7</month><year>2016</year><volume>2016</volume><issue>603</issue><fpage>71</fpage><lpage>95</lpage><pub-id pub-id-type="doi">10.3897/zookeys.603.9038</pub-id></mixed-citation></tp:treatment-meta><tp:nomenclature><tp:taxon-name>
            <tp:taxon-name-part taxon-name-part-type="genus">Pachylaelaps</tp:taxon-name-part>
            (<tp:taxon-name-part taxon-name-part-type="subgenus">Longipachylaelaps</tp:taxon-name-part>)
            <tp:taxon-name-part taxon-name-part-type="species">brevipilis</tp:taxon-name-part>
            <object-id xmlns:xlink="http://www.w3.org/1999/xlink" content-type="zoobank" xlink:type="simple">http://zoobank.org/89C70A15-424B-4D59-9D17-E4642314663B</object-id>
          </tp:taxon-name><tp:taxon-status xmlns:xlink="http://www.w3.org/1999/xlink" xlink:type="simple">sp. n.</tp:taxon-status><xref ref-type="fig" rid="F5">Figures 20–21</xref><xref ref-type="fig" rid="F6">, 22–26</xref><xref ref-type="fig" rid="F7">, 27–34</xref><xref ref-type="fig" rid="F8">, 35–38</xref><xref ref-type="fig" rid="F9">, 39–42</xref><!--PageBreak--></tp:nomenclature><tp:treatment-sec sec-type="material"><title>Specimens examined.</title><p>Holotype female: North Portugal, Serra da Labruja Mts., San Bento da Porta Aberta Village, Viana do Castelo Cadaster, non-native eucalyptus forest (<italic><tp:taxon-name><tp:taxon-name-part taxon-name-part-type="genus">Eucalyptus</tp:taxon-name-part> <tp:taxon-name-part taxon-name-part-type="species">globulus</tp:taxon-name-part></tp:taxon-name></italic>), humid leaf litter and soil detritus, altitude 260 m, <named-content xmlns:xlink="http://www.w3.org/1999/xlink" content-type="dwc:verbatimCoordinates" xlink:type="simple"><named-content content-type="geo-json" specific-use="{&#34;type&#34;:&#34;Point&#34;,&#34;coordinates&#34;:[-8.630528,41.933972]}" xlink:type="simple">41°56'02,3"N, 08°37'49,9"W</named-content></named-content>, 10 May 2008, coll. P. Fenďa. Paratypes: 45 females and 14 males, with the same data as in holotype. The holotype and paratypes are deposited at the Institute of Zoology, Slovak Academy of Sciences, Bratislava; six paratypes (three females and three males) are deposited at the Acarology Laboratory of Erzincan University, Turkey.</p></tp:treatment-sec><tp:treatment-sec sec-type="diagnosis"><title>Diagnosis.</title><p>Soft integument with decreased number of 13 pairs of setae in female and ten setal pairs in male. Dorsal setae J5 well developed, slightly longer than setae J4. Prestigmatic section of peritreme long, with anterior tip reaching dorsal surface close to setae z1. Dorsal setae relatively short (longest setae not exceeding 35 μm in length), with their tips not reaching bases of following setae. Cheliceral digits unidentate; pilus dentilis conspicuously enlarged (in female) or vestigial (in male). Male palptibia with two petal-like projections, shorter than cross-sectional radius of palptibia. Terminal part of male tarsus II with only one spur-like distal seta (pl1). Sperm induction system with tubular components: tubes relatively shorter, with club-shaped apical section, straight or variously curved; basal part not markedly expanded, thin, associated with inner middle surface of coxa IV.</p></tp:treatment-sec><tp:treatment-sec sec-type="description"><title>Description.</title><p>
            <italic>Female</italic>. <italic>Dorsal idiosoma</italic> (Figure <xref ref-type="fig" rid="F5">20</xref>). Dorsal shield 510–565 μm long and 285–315 μm wide, elongated and suboval (length/width 1.75–1.95), delicately and evenly reticulated on surface, and bearing 30 pairs of dorsal setae. Dorsal setae uniform, smooth and needle-shaped, subequal in length, relatively short, and mostly <!--PageBreak-->with tips not reaching bases of following setae; setae z1 shortest and setae j3, j4, z4, r2, and r3 longest (46–51 μm). Length and spacing of some selected dorsal shield setae as follows: j1 24–29 μm, j5 22–26 μm, j5–j5 53–64 μm, j5–z5 31–41 μm, J1 25–29 μm, J1–J2 44–54 μm, J2 26–31 μm, J2–J2 98–114 μm, J2–J3 88–97 μm, J3 24–30 μm, J3–J4 63–85 μm, J4 22–30 μm, and J5 24–31 μm; setae J4/J5 0.87–0.96. Dorsolateral soft integument with five pairs of marginal setae (r6, R1, R4, R6, R7). One pair of posterolateral poroid structures (gdS4) slit-like, placed between setae S4 and S5.</p><fig id="F5" position="float" orientation="portrait"><label>Figures 20–21.</label><caption><p>
          <tp:taxon-name><tp:taxon-name-part taxon-name-part-type="genus">Pachylaelaps</tp:taxon-name-part> (<tp:taxon-name-part taxon-name-part-type="subgenus">Longipachylaelaps</tp:taxon-name-part>) <tp:taxon-name-part taxon-name-part-type="species">brevipilis</tp:taxon-name-part></tp:taxon-name>, female, with setal notation of some ventral setae and glandular poroids. <bold>20</bold> Dorsal idiosoma <bold>21</bold> Ventral idiosoma.</p></caption><graphic xmlns:xlink="http://www.w3.org/1999/xlink" xlink:href="zookeys-603-071-g005.jpg" position="float" orientation="portrait" xlink:type="simple" id="oo_94855.jpg"/></fig><p>
            <italic>Ventral idiosoma</italic> (Figure <xref ref-type="fig" rid="F5">21</xref>). Sternal shield 190–205 μm long, usually longer than genitiventral shield (length of sternal shield/length of genitiventral shield 0.98–1.12), with concave anterior margin and two small corners close to bases of sternal setae st1. Genitiventral shield slightly longer than wide (length 175–202 μm, width 155–185 μm, length/width 1.05–1.17). Anal shield subtriangular, 70–85 μm long and 95–115 μm wide (length/width 0.65–0.80); anus with circum-anal setae situated close to posterior margin of shield. Peritremes well developed, with anterior tip reaching dorsal surface between setae z1 and z2. Peritrematal shields with weak longitudinal sculp<!--PageBreak-->tural lines, other ventral shields distinctly and evenly reticulated on surface. Metapodal platelets minuscule, free on soft integument, and situated at level of setae JV1. Ventral soft integument with eight pairs of ventral setae (JV2–JV5, ZV2–ZV5). Ventral setae similar to those on dorsal idiosoma.</p><p>
            <italic>Sperm induction structures</italic> (Figures <xref ref-type="fig" rid="F6">22</xref>, <xref ref-type="fig" rid="F7">27‒30</xref>). Tubes of sperm induction system weakly developed (with well-separated tips), weakly sclerotized in narrow basal and medial part, broadened apically, and club-shaped; basalmost section connected to inner margin of coxa IV; in newly moulted specimens, bulbiform apex of tubes more or less reduced, and almost hyaline (unsclerotised).</p><fig id="F6" position="float" orientation="portrait"><label>Figures 22–26.</label><caption><p>
          <tp:taxon-name><tp:taxon-name-part taxon-name-part-type="genus">Pachylaelaps</tp:taxon-name-part> (<tp:taxon-name-part taxon-name-part-type="subgenus">Longipachylaelaps</tp:taxon-name-part>) <tp:taxon-name-part taxon-name-part-type="species">brevipilis</tp:taxon-name-part></tp:taxon-name>, female. <bold>22</bold> Sperm induction structures <bold>23</bold> Ventral gnathosoma <bold>24</bold> Epistome <bold>25</bold> Chelicera, lateral view <bold>26</bold> Tarsus II, posterolateral view.</p></caption><graphic xmlns:xlink="http://www.w3.org/1999/xlink" xlink:href="zookeys-603-071-g006.jpg" position="float" orientation="portrait" xlink:type="simple" id="oo_94856.jpg"/></fig><fig id="F7" position="float" orientation="portrait"><label>Figures 27–34.</label><caption><p>
          <tp:taxon-name><tp:taxon-name-part taxon-name-part-type="genus">Pachylaelaps</tp:taxon-name-part> (<tp:taxon-name-part taxon-name-part-type="subgenus">Longipachylaelaps</tp:taxon-name-part>) <tp:taxon-name-part taxon-name-part-type="species">brevipilis</tp:taxon-name-part></tp:taxon-name>. <bold>27–30</bold> Sperm induction structures, female, variant forms <bold>31–34</bold> Palptibial projections, male, variant views. Not to scale.</p></caption><graphic xmlns:xlink="http://www.w3.org/1999/xlink" xlink:href="zookeys-603-071-g007.jpg" position="float" orientation="portrait" xlink:type="simple" id="oo_94857.jpg"/></fig><!--PageBreak--><p>
            <italic>Gnathosomal structures</italic> (Figures <xref ref-type="fig" rid="F6">23‒25</xref>, <xref ref-type="fig" rid="F7">35</xref>, <xref ref-type="fig" rid="F7">38</xref>). Corniculi elongated and horn-like; laciniae densely pilose, longer than corniculi; deutosternum with six rows of denticles; subcapitular setae smooth and needle-shaped (Figure <xref ref-type="fig" rid="F6">23</xref>). Epistome with subtriangular and regularly narrowed base, wider central neck and widened apical part densely crenelated on truncate anterior margin; basal part serrate on lateral margins (Figure <xref ref-type="fig" rid="F6">24</xref>). Fixed digit of chelicera shortened, seemingly truncate; with indistinctive terminal hook reduced to two small denticles, one subdistal tooth, and very robust (hypertrophied) pilus dentilis directed backward (Figures <xref ref-type="fig" rid="F6">25</xref>, <xref ref-type="fig" rid="F8">35</xref>, <xref ref-type="fig" rid="F8">38</xref>). Movable digit of chelicera longer than fixed digit, with a hook and one subapical tooth (Figure <xref ref-type="fig" rid="F8">35</xref>).</p><fig id="F8" position="float" orientation="portrait"><label>Figures 35–38.</label><caption><p>
          <tp:taxon-name><tp:taxon-name-part taxon-name-part-type="genus">Pachylaelaps</tp:taxon-name-part> (<tp:taxon-name-part taxon-name-part-type="subgenus">Longipachylaelaps</tp:taxon-name-part>) <tp:taxon-name-part taxon-name-part-type="species">brevipilis</tp:taxon-name-part></tp:taxon-name>. <bold>35</bold> Chelicera, female, lateral view <bold>36</bold> Chelicera, male, lateral view <bold>37</bold> Chelicerae, male, ventrolateral view <bold>38</bold> Chelicerae, female, ventral view. Not to scale.</p></caption><graphic xmlns:xlink="http://www.w3.org/1999/xlink" xlink:href="zookeys-603-071-g008.jpg" position="float" orientation="portrait" xlink:type="simple" id="oo_94858.jpg"/></fig><p>
            <italic>Legs.</italic> Leg setation normal for genus (Mašán, 2007). Tarsus II with two spur-like distal setae, pl1 and pl2 (Figure <xref ref-type="fig" rid="F6">26</xref>).</p><p>
            <italic>Male</italic>. <italic>Idiosoma</italic> (Figure <xref ref-type="fig" rid="F9">39</xref>). Dorsal shield 470‒510 μm long and 250‒285 μm wide, elongated and suboval (length/width 1.78‒1.88). Sternal, genitiventral, peritrematal, metapodal, and anal plates fused together to form an entire holoventral shield bearing nine pairs of setae (not including three circum-anal setae); shield evenly reticulate on surface. Dorsolateral and ventral soft integument with ten pairs of setae (see diagnosis). Dorsal and ventral chaetotaxy, and other characters as in female.</p><!--PageBreak--><p>
            <italic>Gnathosomal structures</italic> (Figures <xref ref-type="fig" rid="F7">31‒34</xref>, <xref ref-type="fig" rid="F8">36</xref>, <xref ref-type="fig" rid="F8">37</xref>, <xref ref-type="fig" rid="F9">40</xref>). Palptibiae slightly thickened medially (when compared with other palp segments), each bearing a pair of petal-like projections on proximal ventral surface, as in Figures <xref ref-type="fig" rid="F7">31‒34</xref>; inner petal markedly larger than outer one, but shorter than cross-sectional radius of palptibia. Cheliceral spermatodactyl elongated, ensiform, 75‒80 μm long (about 1.7‒1.9 times as long as movable digit of chelicera), slightly widened in proximal section and progressively tapering toward the tip; sperm ductus well defined (Figures <xref ref-type="fig" rid="F8">36</xref>, <xref ref-type="fig" rid="F8">37</xref>, <xref ref-type="fig" rid="F9">40</xref>).</p><fig id="F9" position="float" orientation="portrait"><label>Figures 39–42.</label><caption><p>
          <tp:taxon-name><tp:taxon-name-part taxon-name-part-type="genus">Pachylaelaps</tp:taxon-name-part> (<tp:taxon-name-part taxon-name-part-type="subgenus">Longipachylaelaps</tp:taxon-name-part>) <tp:taxon-name-part taxon-name-part-type="species">brevipilis</tp:taxon-name-part></tp:taxon-name>, male. <bold>39</bold> Ventral idiosoma <bold>40</bold> Chelicera, lateral view <bold>41</bold> Projections on medial segments of leg II, lateral view <bold>42</bold> Tarsus II, posterolateral view.</p></caption><graphic xmlns:xlink="http://www.w3.org/1999/xlink" xlink:href="zookeys-603-071-g009.jpg" position="float" orientation="portrait" xlink:type="simple" id="oo_94859.jpg"/></fig><p>
            <italic>Legs.</italic> Medial segments of legs II spurred on their distal ventral surface: femur with one robust spur, genu and tibia each with a peg-like spur, as in Figure <xref ref-type="fig" rid="F9">41</xref>. Femoral spur broadened medially, produced into widely rounded apex, with a small subdistal tubercle (Figure <xref ref-type="fig" rid="F9">41</xref>). Terminal part of tarsus II with only one spur-like distal seta, pl1 (Figure <xref ref-type="fig" rid="F9">42</xref>).</p></tp:treatment-sec><tp:treatment-sec sec-type="etymology"><title>Etymology.</title><p>The specific name of the new species is derived from the Latin words “<italic>brevis</italic>” (short) and “<italic>pilum</italic>” (hair), and it alludes to the fact that the species has the shortest idiosomal setae among its congeners.</p><!--PageBreak--></tp:treatment-sec><tp:treatment-sec sec-type="Taxonomic notes"><title>Taxonomic notes.</title><p>The main diagnostic character states for <tp:taxon-name><tp:taxon-name-part taxon-name-part-type="genus">Pachylaelaps</tp:taxon-name-part> (<tp:taxon-name-part taxon-name-part-type="subgenus">Longipachylaelaps</tp:taxon-name-part>) <tp:taxon-name-part taxon-name-part-type="species">brevipilis</tp:taxon-name-part></tp:taxon-name> are the presence of shorter idiosomal setae (e.g., j5 &lt; j5–z5, J1 ≈ ½ x J1–J2), the relative length of dorsal setae J4 and J5 (setae J5 negligibly longer than J4, about 1.04–1.14 times as long as J4), the existence of sexual dimorphism in the pilus dentilis (markedly enlarged and spiniform in female, minute and slender in male), the form of the tubular structures of the sperm induction system (tubes shorter, with club-like terminal part), the form and length of the cheliceral spermatodactyl (sword-like, less than twice as long as movable digit), and the length of the dorsal shield (small species, with dorsal shield 470–510 μm long in males, and 510–565 μm long in females).</p><!--PageBreak--><p>The presence of relatively short dorsal setae (at least in a central row), along with subequal setae J4 and J5, is also the feature of three other <tp:taxon-name><tp:taxon-name-part taxon-name-part-type="genus">Pachylaelaps</tp:taxon-name-part> (<tp:taxon-name-part taxon-name-part-type="subgenus">Longipachylaelaps</tp:taxon-name-part>)</tp:taxon-name> species, namely <tp:taxon-name><tp:taxon-name-part taxon-name-part-type="genus">Pachylaelaps</tp:taxon-name-part> (<tp:taxon-name-part taxon-name-part-type="subgenus">Longipachylaelaps</tp:taxon-name-part>) <tp:taxon-name-part taxon-name-part-type="species">bifurciger</tp:taxon-name-part></tp:taxon-name>, <tp:taxon-name><tp:taxon-name-part taxon-name-part-type="genus">Pachylaelaps</tp:taxon-name-part> (<tp:taxon-name-part taxon-name-part-type="subgenus">Longipachylaelaps</tp:taxon-name-part>) <tp:taxon-name-part taxon-name-part-type="species">dubius</tp:taxon-name-part></tp:taxon-name> and <tp:taxon-name><tp:taxon-name-part taxon-name-part-type="genus">Pachylaelaps</tp:taxon-name-part> (<tp:taxon-name-part taxon-name-part-type="subgenus">Longipachylaelaps</tp:taxon-name-part>) <tp:taxon-name-part taxon-name-part-type="species">silviae</tp:taxon-name-part></tp:taxon-name>. The new species may be reliably distinguished from the above mentioned congeners by the characters presented in Table <xref ref-type="table" rid="T1">1</xref>, and with the help of the identification key provided below.</p><table-wrap id="T1" position="float" orientation="portrait"><label>Table 1.</label><caption><p>Comparative characteristics of the females of four similar species of the subgenus <tp:taxon-name><tp:taxon-name-part taxon-name-part-type="genus">Pachylaelaps</tp:taxon-name-part> (<tp:taxon-name-part taxon-name-part-type="subgenus">Longipachylaelaps</tp:taxon-name-part>)</tp:taxon-name>.</p></caption><table id="TID0EUJAI" rules="all"><tbody><tr><th rowspan="1" colspan="1">Character / Species</th><th rowspan="1" colspan="1">
              <tp:taxon-name><tp:taxon-name-part taxon-name-part-type="genus">Pachylaelaps</tp:taxon-name-part> (<tp:taxon-name-part taxon-name-part-type="subgenus">Longipachylaelaps</tp:taxon-name-part>) <tp:taxon-name-part taxon-name-part-type="species">brevipilis</tp:taxon-name-part></tp:taxon-name> sp. n.</th><th rowspan="1" colspan="1">
              <tp:taxon-name><tp:taxon-name-part taxon-name-part-type="genus">Pachylaelaps</tp:taxon-name-part> (<tp:taxon-name-part taxon-name-part-type="subgenus">Longipachylaelaps</tp:taxon-name-part>) <tp:taxon-name-part taxon-name-part-type="species">bifurciger</tp:taxon-name-part></tp:taxon-name>
            </th><th rowspan="1" colspan="1">
              <tp:taxon-name><tp:taxon-name-part taxon-name-part-type="genus">Pachylaelaps</tp:taxon-name-part> (<tp:taxon-name-part taxon-name-part-type="subgenus">Longipachylaelaps</tp:taxon-name-part>) <tp:taxon-name-part taxon-name-part-type="species">dubius</tp:taxon-name-part></tp:taxon-name>
            </th><th rowspan="1" colspan="1">
              <tp:taxon-name><tp:taxon-name-part taxon-name-part-type="genus">Pachylaelaps</tp:taxon-name-part> (<tp:taxon-name-part taxon-name-part-type="subgenus">Longipachylaelaps</tp:taxon-name-part>) <tp:taxon-name-part taxon-name-part-type="species">silviae</tp:taxon-name-part></tp:taxon-name>
            </th></tr><tr><td rowspan="1" colspan="1">Length of dorsal shield</td><td rowspan="1" colspan="1">510‒565 μm</td><td rowspan="1" colspan="1">910 μm</td><td rowspan="1" colspan="1">unknown</td><td rowspan="1" colspan="1">836 μm</td></tr><tr><td rowspan="1" colspan="1">Length of seta J1</td><td rowspan="1" colspan="1">J1 ≈ ½ J1‒J2</td><td rowspan="1" colspan="1">J1 ≈ ½ x J1‒J2</td><td rowspan="1" colspan="1">J1 ≥ J1‒J2</td><td rowspan="1" colspan="1">J1 &lt; J1‒J2</td></tr><tr><td rowspan="1" colspan="1">Length of seta z6</td><td rowspan="1" colspan="1">z6 &lt; ½ z6‒Z1</td><td rowspan="1" colspan="1">z6 ≈ ½ x z6‒Z1</td><td rowspan="1" colspan="1">z6 ≤ z6‒Z1</td><td rowspan="1" colspan="1">z6 &gt; z6‒Z1</td></tr><tr><td rowspan="1" colspan="1">Length of seta J3</td><td rowspan="1" colspan="1">J3 &lt; ½ J3‒J4</td><td rowspan="1" colspan="1">J3 &lt; ½ J3‒J4</td><td rowspan="1" colspan="1">J3 ≈ J3‒J4</td><td rowspan="1" colspan="1">J3 &lt; J3‒J4</td></tr><tr><td rowspan="1" colspan="1">Pilus dentilis</td><td rowspan="1" colspan="1">enlarged, spiniform</td><td rowspan="1" colspan="1">unknown</td><td rowspan="1" colspan="1">enlarged, spiniform</td><td rowspan="1" colspan="1">minute, setiform</td></tr><tr><td rowspan="1" colspan="1">Genitoventral shield</td><td rowspan="1" colspan="1">longer than wide<break/> (1.05‒1.17)</td><td rowspan="1" colspan="1">wider than long<break/> (0.87)</td><td rowspan="1" colspan="1">longer than wide<break/> (1.18)</td><td rowspan="1" colspan="1">as long as wide<break/> (≈ 1)</td></tr><tr><td rowspan="1" colspan="1">Terminal epistome</td><td rowspan="1" colspan="1">densely crenelated</td><td rowspan="1" colspan="1">bifurcate</td><td rowspan="1" colspan="1">unknown</td><td rowspan="1" colspan="1">densely crenelated</td></tr><tr><td rowspan="1" colspan="1">Spermathecal tubes</td><td rowspan="1" colspan="1">club-like distally,<break/> shorter (tips distant)</td><td rowspan="1" colspan="1">worm-like distally,<break/> longer (tips adjacent)</td><td rowspan="1" colspan="1">unknown<break/> (not detectable ?)</td><td rowspan="1" colspan="1">strongly elongated,<break/> spirally convoluted</td></tr></tbody></table></table-wrap></tp:treatment-sec></tp:taxon-treatment>
